# Supplementary material for: Evidence Mapping of ctDNA Reporting in Pancreatic Ductal Adenocarcinoma: Toward a Shared Quantitative Language for ctDNA
Source: Cancers (Basel). 2026 Apr 21;18(8):1318. doi: 10.3390/cancers18081318 (PMC13115254; doi:10.3390/cancers18081318)
Supplement: Supplementary file 1 [file cancers-18-01318-s001.zip]

Archive with 2 entries (2 files):
- Supplementary File S1- updated_PRISMA_checklist.pdf
- Supplementary File S2_search_strategies 10042026-SA 12042026 DC latest.pdf
